# Supplementary material for: Somatic NAP1L1 p.D349E promotes cardiac hypertrophy through cGAS-STING-IFN signaling
Source: Nat Commun. 2025 Apr 1;16:3140. doi: 10.1038/s41467-025-58453-7 (PMC11961713; doi:10.1038/s41467-025-58453-7)
Supplement: Supplementary file 3 — Data 1 [file 41467_2025_58453_MOESM3_ESM.xlsx]

## Sheet: Sheet1
P/LP germline variants identified in patients with HCM
GENE	Variant	P/LP
MYH7	NM_000257:exon8:c.676G>T:p.Ala226Ser	LP
MYBPC3	NM_000256:exon7:c.821+1G>A	P
MYH7	NM_000257:exon9:c.767G>A:p.Gly256Glu	P
MYH7	NM_000257:exon18:c.1988G>A:p.Arg663His	P
MYL2	NM_000432:exon4:c.173G>A:p.Arg58Gln	LP
MYBPC3	NM_000256:exon23:c.2391C>G:p.Tyr797X	P
GLA	NM_000169:exon1:c.194+2T>G	LP
MYH7	NM_000257:exon30:c.4159G>A:p.Glu1387Lys	LP
MYH7	NM_000257:exon23:c.2801C>T:p.Ala934Val	P
MYL2	NM_000432:exon4:c.173G>A:p.Arg58Gln	LP
MYBPC3	NM_000256:exon31:c.3624delC:p.P1208fs	P
MYH7	NM_000257:exon31:c.4259G>A:p.Arg1420Gln	LP
MYBPC3	NM_000256:exon6:c.772G>A:p.Glu258Lys	P
MYH7	NM_000257:exon22:c.2605C>T:p.Arg869Cys	LP
LAMP2	NM_001122606:exon6:c.742_760del:p.V248fs	LP
MYH7	NM_000257:exon23:c.2788G>A:p.Glu930Kys	LP
MYH7	NM_000257:exon16:c.1816G>A:p.Val606Met	P
MYBPC3	NM_000256:exon15:c.1377delC:p.Leu460TrpfsX6.	P
TNNI3	NM_000363:c.434G>A:p.Arg145Gln	P
MYBPC3	NM_000256:exon15:c.1405C>T:p.Gln469X	LP
RAF1	NM_002880:exon7:c.775T>A:p.Ser259Thr	LP
TTN	NM_001267550:exon189:c.37960G>T:p.Glu12654X	LP
TNNT2	NM_001001432:exon13:c.799A>G:p.Lys267Glu	P
MYH7	NM_000257:exon19:c.2081G>A:p.Arg694His	LP
MYH7	NM_000257:exon23:c.2770G>A:p.Glu924Lys	P
MYH7	NM_000257:exon9:c.788T>C:p.Ile263Thr	LP
MYBPC3	NM_000256:exon20:c.1974delC:p.T658fs	LP
MYBPC3	NM_000256:exon12:c.989delC:p.Pro330X	LP
MYH7	NM_000257:exon22:c.2524A>G:p.Ser842Gly	LP
MYH7	NM_000257:exon31:c.4259G>A:p.Arg1420Gln	LP
MYBPC3	NM_000256:exon4:c.416C>A:p.Ser139X	P
MYBPC3	NM_000256.3:c.1791-1G>A	LP
Abbreviations: LP, likely pathogenic; P, pathogenic.
