# Supplementary material for: Somatic NAP1L1 p.D349E promotes cardiac hypertrophy through cGAS-STING-IFN signaling
Source: Nat Commun. 2025 Apr 1;16:3140. doi: 10.1038/s41467-025-58453-7 (PMC11961713; doi:10.1038/s41467-025-58453-7)
Supplement: Supplementary file 4 — Data 2 [file 41467_2025_58453_MOESM4_ESM.xlsx]

## Sheet: Sheet1
VUS identified in patients with HCM
GENE	Variant
MYBPC3	NM_000256:exon28:c.3098G>A:p.Arg1033Gln
TNNT2	NM_001001432:exon8:c.296C>T:p.Ala99Val
TNNT2	NM_000364:exon4:c.59C>T:p.Ala20Val
MYBPC3	NM_000256:exon13:c.1218C>A:p.Ser406Arg
MYBPC3	NM_000256:exon12:c.1072G>A:p.Asp358Asn
MYBPC3	NM_000256:exon24:c.2441_2443del:p.814_815del
MYBPC3	NM_000256:exon29:c.3272A>G:p.Asp1091Gly
MYH7	NM_000257:exon30:c.4145G>A:p.Arg1382Gln
MYH7	NM_000257:exon8:c.655C>G:p.Gln219Glu
MYH6	NM_002471:exon36:c.5491G>A:p.Glu1831Lys
MYL2	NM_000432:exon4:c.259G>A:p.Gly87Arg
MYH7	NM_000257:exon16:c.1820G>A:p.Gly607Asp
MYBPC3	NM_000256:exon2:c.197T>C:p.Leu66Pro
MYBPC3	NM_000256:exon17:c.1759GA:p.Asp587Asn
TNNT2	NM_001001432:exon4:c.65C>G:p.Ala22Gly
MYBPC3	NM_000256:exon24:c.2458C>T:p.Arg820Trp
MYH6	NM_002471:exon20:c.2306C>T:p.Ala769Val
MYBPC3	NM_000256:exon28:c.3064C>T:p.Arg1022Cys
MYH7	NM_000257:exon22:c.2557A>C:p.Lys853Gln
TPM1	NM_001018008:exon3:c.320T>G:p.Ile107Ser
MYH7	NM_000257:exon16:c.1845G>T:p.Lys615Asn
TNNT2	NM_001001432:exon14:c.839G>A:p.Arg280His
TPM1	NM_001330346:exon8:c.721G>A:p.Ala241Thr
MYL2	NM_000432:exon2:c.55_57del:p.19del
MYH7	NM_000257:exon15:c.1532T>C:p.Ile511Thr
