# Supplementary material for: Somatic NAP1L1 p.D349E promotes cardiac hypertrophy through cGAS-STING-IFN signaling
Source: Nat Commun. 2025 Apr 1;16:3140. doi: 10.1038/s41467-025-58453-7 (PMC11961713; doi:10.1038/s41467-025-58453-7)
Supplement: Supplementary file 5 — Data 3 [file 41467_2025_58453_MOESM5_ESM.xlsx]

## Sheet: Sheet1
NAP1L1 c1047 among 100 vertebrate species
Species	Base	Species	Base	Species	Base	Species	Base
Human	T	Pika	T	Star-nosed mole	T	Turkey	T
Chimp	T	Pig	T	Elephant	T	American alligator	T
Gorilla	T	Alpaca	T	Cape elephant shrew	T	Green seaturtle	T
Orangutan	T	Bactrian camel	T	Manatee	T	Painted turtle	T
Gibbon	T	Dolphin	T	Cape golden mole	T	Chinese softshell turtle	T
Rhesus	T	Killer whale	T	Tenrec	T	Spiny softshell turtle	T
Crab-eating macaque	T	Tibetan antelope	T	Aardvark	T	Lizard	T
Baboon	T	Cow	C	Armadillo	T	X. tropicalis	T
Green monkey	T	Sheep	T	Opossum	T	Coelacanth	T
Marmoset	T	Domestic goat	T	Tasmanian devil	T	Tetraodon	C
Squirrel monkey	T	Horse	T	Wallaby	T	Fugu	C
Bushbaby	T	White rhinoceros	T	Platypus	C	Yellowbelly pufferfish	C
Chinese tree shrew	T	Cat	C	Saker falcon	T	Nile tilapia	T
Squirrel	T	Dog	T	Peregrine falcon	T	Princess of Burundi	T
Lesser Egyptian jerboa	T	Ferret	T	Collared flycatcher	T	Burton's mouthbreeder	T
Prairie vole	T	Panda	T	White-throated sparrow	T	Zebra mbuna	T
Chinese hamster	T	Pacific walrus	T	Medium ground finch	T	Pundamilia nyererei	T
Golden hamster	T	Weddell seal	T	Zebra finch	T	Medaka	C
Mouse	C	Black flying-fox	T	Tibetan ground jay	T	Southern platyfish	C
Rat	C	Megabat	T	Budgerigar	T	Stickleback	C
Naked mole-rat	T	David's myotis (bat)	T	Parrot	T	Atlantic cod	C
Guinea pig	T	Little brown bat	T	Scarlet macaw	T	Zebrafish	T
Chinchilla	T	Big brown bat	T	Rock pigeon	T	Mexican tetra (cavefish)	T
Brush-tailed rat	T	Hedgehog	T	Mallard duck	T	Spotted gar	T
Rabbit	T	Shrew	T	Chicken	T	Lamprey	C
