# Supplementary material for: Somatic NAP1L1 p.D349E promotes cardiac hypertrophy through cGAS-STING-IFN signaling
Source: Nat Commun. 2025 Apr 1;16:3140. doi: 10.1038/s41467-025-58453-7 (PMC11961713; doi:10.1038/s41467-025-58453-7)
Supplement: Supplementary file 6 — Data 4 [file 41467_2025_58453_MOESM6_ESM.xlsx]

## Sheet: Sheet1
Primary antibodies used in this study.
primary antibodies	Vendor	Catalog #	Working concentration
NAP1L1	proteintech	14898-1-AP	WB 1:1000
HA	proteintech	66006-2-Ig	WB 1:100000
Flag	proteintech	66008-4-Ig	WB 1:20000
GFP	proteintech	50430-2-AP	IP 4μg
IgG	proteintech	30000-0-AP	WB 1:20000
			IP 4μg
H2A	ABclonal	A3692	WB 1:1000
H2B	Santa Cruz	sc-515808	WB 1:1000
Phospho-Histone H2A.X (Ser139)	Santa Cruz	sc-517348	WB 1:1000
			IF 1:300
H2A.X	proteintech	10856-1-AP	WB 1:1000
H2A.Z	proteintech	16441-1-AP	WB 1:1000
GAPDH	proteintech	60004-1-Ig	WB 1:100000
Lamin B1	proteintech	66095-1-Ig	WB 1:50000
α-SMA	ZSGB-BIO	ZM-0003	IHC
F4/80	proteintech	28463-1-AP	IHC 1:4000
KI-67	Cell Signaling Technology	9129	IF 1:400
β-actin	proteintech	81115-1-RR	WB 1:20000
cTNT	proteintech	15513-1-AP	IF 1:250
cGAS	proteintech	26416-1-AP	WB 1:10000
			IF 1:250
dsDNA	Santa Cruz	sc-58749	IF 1:250
Phosphor-STING (Ser366)	Affinity	AF7416	WB 1:2000
STING	proteintech	19851-1-AP	WB 1:2000
Phospho- TBK1	Affinity	AF8190	WB 1:2000
(Ser172)
TBK1	Santa Cruz	sc-398366	WB 1:1000
Phosphor-IRF3 (Ser396)	Affinity	AF2436	WB 1:1500
IRF3	Santa Cruz	sc-33641	WB 1:1000
IFNA1	Affinity	DF6086	WB 1:2000
IFNB	Santa Cruz	sc-57201	WB 1:1000
