# Supplementary material for: Somatic NAP1L1 p.D349E promotes cardiac hypertrophy through cGAS-STING-IFN signaling
Source: Nat Commun. 2025 Apr 1;16:3140. doi: 10.1038/s41467-025-58453-7 (PMC11961713; doi:10.1038/s41467-025-58453-7)
Supplement: Supplementary file 7 — Data 5 [file 41467_2025_58453_MOESM7_ESM.xlsx]

## Sheet: Sheet1
Sequences of Primers used in this study.
	Forward(5’-3’)	Reverse(5’-3’)	Amplicon Sizes(bp)
Rat
Nap1l1	GGAAGATGAAGTTTCGGAGGA	AGTGCTTCAGAATAGGTTCGTCA	173
Actin-β	GCCCATCTATGAGGGTTACG	GCTCGAAGTCTAGGGCAACAT	185
Ifna	GGGAGGTGGTCAGAGCAGAA	CACTCCTCCTTACTCTGTCTTGT	79
Ifnb	GCTATGCCTGGATGGTGGTC	ATTGCCTGCAACCATCACCT	131
Il-6	ACAAGTCCGGAGAGGAGACT	GAATTGCCATTGCACAACTCT	138
Il-1b	CAGCTTTCGACAGTGAGGAGA	TGTCGAGATGCTGCTGTGAG	138
Zbp1	ATGGGCGAATGTGGAGTAGC	AGAGAGGAAGACGTGACCGT	136
Il-18	CAGCTCTTCTACCAGCAAACAT	CTTCCAACTGAGAGGCTGTGC	119
Irf7	CAGCCGTAGGGATCTGGATG	CAAGATAAAGCGCCCTGTGC	178
Stat1	CGAGGCTTGCTTTCCCAATG	GCAGTAAAACGCCAGTAAGCA	102
Isg15	CTGGCTGAGCTTCAACGGAA	CTGTGCAGTGGGGTGTTAGG	77
Ifit1	TCACCTTCCTCTGGCTACCT	GGCCTGATGTGCCAATTCCT	129
Ifit2	CGCAAACCCTTACCAAGCTG	ATCTCTCCCTGCGTTTGGTC	177
Ifit3	AGCAAACGCAGAACGGAGAT	CACATCCCTCACCCATCCAG	100
Mouse
Anp	TTCGGGGGTAGGATTGACAG	CACACCACAAGGGCTTAGGA	142
Bnp	TGTTTCTGCTTTTCCTTTATCTG	TCTTTTTGGGTGTTCTTTTGTGA	185
β-Mhc	AGCGGGCTTCTGGCATGTAG	CTTTCTCGGAGCCACCTTGGA	119
Ifna	CTACTGGCCAACCTGCTCTC	CTGCGGGAATCCAAAGTCCT	145
Ifnb	AACTCCACCAGCAGACAGTG	GGTACCTTTGCACCCTCCAG	126
Gapdh	ACCCTTAAGAGGGATGCTGC	CCCAATACGGCCAAATCCGT	130
Mito	GCTTACAACAAGATCCCGCC	TAAGAATCTTCCTGCCACCG	72
B2m	GGGAAGCCCAACTTCCTCAA	ATACATCGGTCTCGGTGGGT	181
