# Supplementary material for: Somatic NAP1L1 p.D349E promotes cardiac hypertrophy through cGAS-STING-IFN signaling
Source: Nat Commun. 2025 Apr 1;16:3140. doi: 10.1038/s41467-025-58453-7 (PMC11961713; doi:10.1038/s41467-025-58453-7)
Supplement: Supplementary file 10 — Source data [file 41467_2025_58453_MOESM10_ESM.xlsx]

## Sheet: Fig.1A
Patient ID	VAF (%)
D6	4
D11	1.26
D26	0.87
D45	0.24
D47	2.08
D55	0.45
D60	0.16
R3	2.11
R7	0.31
R9	0.61
R16	1.52
R18	0.91
R22	1.08
R26	0.77
R31	0.53
R35	2.31
R38	3.04
R42	0.87
R48	0.62

## Sheet: Fig.1E
NYHA Class	NAP1L1 p.D349E	Gene elusive
I	0	0
II	1	10
III	5	3
IV	1	0

## Sheet: Fig.2C
		siCon	siNap1l1
Mito	1	0.84737	1.06935
	2	0.688673	1.10126
	3	1.37376	1.1672
	4	1.06522	1.08259
	5	0.999821	0.933449
	6	1.02516	1.16435
B2m	1	1.30991	1.63528
	2	0.494301	1.96568
	3	0.703352	2.12609
	4	1.3444	1.16697
	5	0.969183	2.07238
	6	1.17885	1.26485

## Sheet: Fig.2E
		siCon	siNap1l1
Nap1l1	1	0.981748	0.741528
	2	1.00311	0.558336
	3	1.01514	0.338885
p-Sting	1	0.776983	2.15222
	2	1.00739	2.85694
	3	1.21563	3.09833
Sting	1	1.23098	1.0621
	2	0.982752	1.19318
	3	0.78627	1.15008
p-Tbk1	1	0.873824	2.16544
	2	0.97169	2.30799
	3	1.15449	2.37069
Tbk1	1	1.03454	0.987947
	2	1.24507	0.842923
	3	0.72039	0.883734
p-Irf3	1	1.33835	3.55759
	2	1.23998	3.59846
	3	0.421668	3.19944
Irf3	1	0.990485	1.07138
	2	0.956491	0.876306
	3	1.05302	0.737709
Ifna	1	0.765088	1.53644
	2	1.08914	1.34844
	3	1.14578	1.74467
Ifnb	1	0.945224	2.52914
	2	0.942471	2.48188
	3	1.11231	2.31665

## Sheet: Fig.2F
		siCon	siNap1l1
Ifna	1	1.44077	2.16124
	2	0.668698	1.78588
	3	1.04158	2.01993
	4	0.607668	2.66016
	5	1.10456	1.89887
	6	1.13672	1.46708
Ifnb	1	1.4551	1.73511
	2	0.406664	2.82889
	3	1.81146	3.88615
	4	0.76543	2.83567
	5	1.36835	1.63998
	6	0.192996	3.43509
Il-6	1	1.11458	2.93088
	2	1.59119	3.37599
	3	0.725844	4.3982
	4	0.642956	1.9119
	5	1.13466	3.83817
	6	0.790772	3.53197
Il-1b	1	1.08049	1.84424
	2	0.768409	2.34192
	3	0.826293	3.00748
	4	0.857994	2.85077
	5	0.775045	2.33013
	6	1.69177	2.7095

## Sheet: Fig.2G
Relative cell surface(fold of siCon)						TUNEL+ cell(%)
siCon	siNap1l1					siCon	siNap1l1
0.674466	3.24791					6.66667	31.8182
1.15204	3.75717					5.76923	26.6667
1.17682	3.73208					3.84615	42.1053
0.928364	3.35917					5.26316	16
0.631879	3.70258					6.25	16.6667
1.20262	2.87561
1.18251	3.2661
0.962081	3.55164
0.758737	3.16912
1.24787	3.61036
1.13916
0.949172
0.71281
1.2121
1.06937

## Sheet: Fig.2H
	time(Hours)	siCon				siNap1l1
Amplitude / Ohm	0	0.118	0.132	0.165	0.12	0.135	0.165	0.103	0.149
	12	0.198	0.209	0.164	0.22	0.187	0.208	0.21	0.222
	24	0.594	0.345	0.443	0.408	0.92	0.884	0.837	0.825
	36	0.699	0.598	0.698	0.651	0.403	0.462	0.492	0.385
	48	0.368	0.371	0.386	0.345	0.2	0.211	0.197	0.277
Beat Rate / BPM	0	20.5	20.3	20.4	20.5	19.2	20.1	22.6	20.4
	12	48.8	47.1	47.9	43.8	72.5	69.4	76.3	75.9
	24	48.5	41.2	37.4	35.8	69.1	68.7	59.8	57.8
	36	56.9	57.2	53.6	55.2	46.9	49	43.1	44.4
	48	50.9	54.3	55.5	54.9	38.2	43.4	40.5	40.1

## Sheet: Fig.2I
cardiomyocytes					cardiac fibroblasts
		siCon	siNap1l1				siCon	siNap1l1
Ifit1	1	0.928965	1.76936		Ifit1	1	0.762247	0.955457
	2	0.985842	1.23338			2	1.05674	0.926736
	3	0.961526	1.1148			3	0.8405	0.539891
	4	0.816212	1.1784			4	1.18171	0.521829
	5	1.09009	1.2133			5	1.47002	1.33221
	6	1.21737	1.26907			6	0.688781	0.533562
Ifit2	1	0.979279	2.07912		Ifit2	1	1.20106	1.01921
	2	0.916177	2.01304			2	1.31601	1.22196
	3	0.729395	1.38109			3	1.28197	0.751437
	4	1.26201	2.2688			4	0.672816	0.947137
	5	0.856772	1.83464			5	0.764072	0.939736
	6	1.25636	1.7937			6	0.764072	1.04657
Ifit3	1	0.865313	2.14044		Ifit3	1	0.858603	2.06339
	2	0.756094	1.5496			2	1.02972	1.24007
	3	1.00147	1.16879			3	1.18817	1.61979
	4	0.917104	1.37739			4	1.12196	2.39876
	5	0.951561	1.54781			5	1.10443	1.44993
	6	1.50845	1.37724			6	0.697116	1.49091
Zbp1	1	0.904249	0.992561		Isg15	1	1.15523	3.92439
	2	0.900143	0.673674			2	1.15166	3.38782
	3	1.05475	0.924147			3	1.33214	2.7886
	4	0.637861	0.969096			4	0.465906	3.01204
	5	1.06803	1.04594			5	0.971232	3.77894
	6	1.43497	0.876808			6	0.923825	3.52747
Isg15	1	0.812009	1.33894		Irf7	1	1.25332	3.65952
	2	0.658391	1.05149			2	0.645365	3.57759
	3	0.88499	0.82462			3	1.48731	2.64359
	4	1.23727	1.47231			4	0.472703	2.84941
	5	0.820454	1.09354			5	1.29074	3.63881
	6	1.58689	0.832076			6	0.850565	3.97578
Stat1	1	0.745082	1.77871		Il6	1	1.82931	1.88484
	2	0.63047	2.19979			2	0.950112	1.87219
	3	0.673685	1.7631			3	0.525465	2.0207
	4	1.22452	1.58439			4	1.18797	1.74312
	5	1.09099	1.60817			5	0.587884	2.00012
	6	1.63525	0.983231			6	0.919257	2.16896
Il-6	1	1.21149	1.66531		Il1b	1	1.46361	2.68742
	2	0.542148	2.38681			2	0.737224	2.00513
	3	0.810674	1.97035			3	0.595224	2.23351
	4	1.5634	1.80754			4	1.2464	1.61986
	5	0.931125	1.51704			5	1.33915	2.2028
	6	0.941166	1.8726			6	0.618386	2.4278

## Sheet: Fig.2J
	siCon	siNap1l1
1	41.6667	8.33333
2	50	10
3	57.1429	16.6667
4	37.5	8.33333
5	33.3333	16.6667

## Sheet: Fig.2K
		siCon	siNap1l1
Irf7	1	1.23676	2.53562
	2	1.06318	2.36293
	3	0.802958	2.3028
	4	1.03254	2.22133
	5	0.57199	2.50199
	6	1.29257	2.09063
Il6	1	1.33209	1.2463
	2	0.818852	1.14435
	3	0.665568	1.06241
	4	0.79955	1.19
	5	0.978169	1.26738
	6	1.40578	1.4982
Stat1	1	1.06992	1.13213
	2	1.21413	0.909728
	3	0.883831	1.57924
	4	0.76193	1.05831
	5	1.07457	0.981367
	6	0.99561	0.593296
Isg15	1	1.61649	1.24543
	2	0.893793	1.13678
	3	0.799266	1.64635
	4	0.737843	2.06908
	5	0.719742	1.20279
	6	1.23287	1.55923
Ifit1	1	1.41162	0.723131
	2	0.793453	0.684329
	3	0.973796	0.859544
	4	1.05416	0.764959
	5	0.74789	0.706015
	6	1.01908	1.02901
Ifit2	1	1.5564	1.21146
	2	0.893109	1.10912
	3	0.769166	0.612554
	4	0.73434	0.578625
	5	0.806739	0.429981
	6	1.24025	0.587487

[truncated: 52 more sheets: Fig.3C, Fig.3D, Fig.3E, Fig.3I, Fig.3J, Fig.3K, Fig.3L, Fig.3M, Fig.3N, Fig.4A, Fig.4B, Fig.4C, Fig.4D, Fig.4E, Fig.4H, Fig.4I, Fig.4K, Fig.4L, Fig.4M, Fig.4N …]
